# Supplementary material for: Biomarker and genomic analyses reveal molecular signatures of non-cardioembolic ischemic stroke
Source: Signal Transduct Target Ther. 2023 May 30;8:222. doi: 10.1038/s41392-023-01465-w (PMC10227023; doi:10.1038/s41392-023-01465-w)
Supplement: Supplementary file 2 — Supplementary Table 16 [file 41392_2023_1465_MOESM2_ESM.xlsx]

## Sheet: Table S11
Table S16. Transcriptome-wide association study of clusters in multiple tissues.
Cluster	Gene.Symbol	zscore	effect_size	pvalue	var_g	pred_perf_r2	pred_perf_pval	pred_perf_qval	n_snps_used	n_snps_in_cov	n_snps_in_model	tissue	chr	gene_start	length
2	RELT	5.75639	5602.59	8.59338e-09	1.67603e-08	0.5	1e-10	1e-10	4	6	6	muscle_skeletal	11	73376399	135075872
3	ENDOG	5.50176	5.00415	3.76011e-08	0.00716087	0.5	1e-10	1e-10	31	34	35	brain_nucleus_accumbens_basal_ganglia	9	128818500	138220577
3	SMN1	-6.29866	-331.668	3.00226e-10	1.60639e-06	0.5	1e-10	1e-10	13	19	23	heart_atrial_appendage	5	70925030	181292407
3	PREPL	-5.46837	-840.3	4.54184e-08	2.00775e-07	0.5	1e-10	1e-10	7	7	7	stomach	2	44316281	242181957
5	RC3H2	5.51409	4596.33	3.50587e-08	6.44487e-08	0.5	1e-10	1e-10	2	2	2	colon_sigmoid	9	122844556	138220577
9	CLCN6	-6.81517	-144.139	9.41522e-12	9.32509e-05	0.5	1e-10	1e-10	12	22	22	adipose_subcutaneous	1	11806096	248935536
9	MTHFR	-6.80041	-5.55792	1.0432e-11	0.0392809	0.5	1e-10	1e-10	43	49	49	adipose_subcutaneous	1	11785723	248935536
9	KIAA2013	-5.90926	-17.0636	3.43638e-09	0.000729176	0.5	1e-10	1e-10	30	41	41	adipose_subcutaneous	1	11919591	248935536
9	MFN2	5.81608	1.15911	6.02429e-09	0.155492	0.5	1e-10	1e-10	44	46	46	adipose_subcutaneous	1	11980181	248935536
9	TARDBP	-5.38701	-273.793	7.164e-08	2.57652e-06	0.5	1e-10	1e-10	1	1	1	adipose_subcutaneous	1	11012344	248935536
9	MTHFR	-6.09042	-8.30022	1.12612e-09	0.0147576	0.5	1e-10	1e-10	37	39	39	adrenal_gland	1	11785723	248935536
9	MFN2	5.99971	2.38672	1.97665e-09	0.0391168	0.5	1e-10	1e-10	43	45	45	adrenal_gland	1	11980181	248935536
9	MTOR	5.58573	9.50252	2.32721e-08	0.00208286	0.5	1e-10	1e-10	70	83	83	adrenal_gland	1	11106535	248935536
9	KIAA2013	5.53255	4.68017	3.15609e-08	0.00856709	0.5	1e-10	1e-10	37	43	43	adrenal_gland	1	11919591	248935536
9	TARDBP	5.38701	42.0185	7.164e-08	0.000109395	0.5	1e-10	1e-10	1	1	1	adrenal_gland	1	11012344	248935536
9	MTHFR	-6.99954	-8.7148	2.56802e-12	0.0156447	0.5	1e-10	1e-10	34	40	40	artery_aorta	1	11785723	248935536
9	CLCN6	-6.59259	-89.6709	4.32221e-11	0.000218613	0.5	1e-10	1e-10	12	15	15	artery_aorta	1	11806096	248935536
9	PLOD1	-6.21047	-1.82654	5.28247e-10	0.0620352	0.5	1e-10	1e-10	22	24	24	artery_aorta	1	11934205	248935536
9	TARDBP	5.38701	675.071	7.164e-08	4.2382e-07	0.5	1e-10	1e-10	1	1	1	artery_aorta	1	11012344	248935536
9	MIIP	-5.35498	-16.6734	8.55645e-08	0.000517985	0.5	1e-10	1e-10	13	15	15	artery_aorta	1	12019466	248935536
9	MFN2	5.80334	0.743115	6.50054e-09	0.404895	0.5	1e-10	1e-10	44	46	46	artery_coronary	1	11980181	248935536
9	AGTRAP	5.51198	2.7523	3.5482e-08	0.0212505	0.5	1e-10	1e-10	12	17	17	artery_coronary	1	11736084	248935536
9	TARDBP	-5.38701	-64.9948	7.164e-08	4.57218e-05	0.5	1e-10	1e-10	1	1	1	artery_coronary	1	11012344	248935536
9	MIIP	5.35563	6.34882	8.526e-08	0.00332277	0.5	1e-10	1e-10	13	14	14	artery_coronary	1	12019466	248935536
9	KIAA2013	-6.94104	-6.8207	3.89218e-12	0.00579641	0.5	1e-10	1e-10	44	51	51	artery_tibial	1	11919591	248935536
9	CLCN6	-6.60177	-77.6175	4.06281e-11	0.000300246	0.5	1e-10	1e-10	15	25	25	artery_tibial	1	11806096	248935536
9	MTHFR	-5.99983	-6.12059	1.97527e-09	0.0287109	0.5	1e-10	1e-10	41	46	46	artery_tibial	1	11785723	248935536
9	TARDBP	5.38701	179.825	7.164e-08	5.97281e-06	0.5	1e-10	1e-10	1	1	1	artery_tibial	1	11012344	248935536
9	MTHFR	-6.29531	-52.0049	3.06793e-10	0.000413459	0.5	1e-10	1e-10	23	24	24	brain_anterior_cingulate_cortex_BA24	1	11785723	248935536
9	TARDBP	5.38701	205.46	7.164e-08	4.57534e-06	0.5	1e-10	1e-10	1	1	1	brain_anterior_cingulate_cortex_BA25	1	11012344	248935536
9	CLCN6	6.9204	95.548	4.50369e-12	0.000201883	0.5	1e-10	1e-10	13	23	23	brain_anterior_cingulate_cortex_BA26	1	11806096	248935536
9	MIIP	-5.75096	-18.2789	8.87356e-09	0.000603627	0.5	1e-10	1e-10	10	11	11	brain_anterior_cingulate_cortex_BA27	1	12019466	248935536
9	MTHFR	-5.88788	-16.6236	3.91188e-09	0.00329825	0.5	1e-10	1e-10	25	26	26	brain_caudate_basal_ganglia	1	11785723	248935536
9	TARDBP	5.38701	51.0353	7.164e-08	7.41546e-05	0.5	1e-10	1e-10	1	1	1	brain_caudate_basal_ganglia	1	11012344	248935536
9	MTHFR	-6.35205	-5.03983	2.12471e-10	0.0411335	0.5	1e-10	1e-10	31	37	37	brain_cerebellar_hemisphere	1	11785723	248935536
9	CLCN6	6.26752	42.279	3.66849e-10	0.000941416	0.5	1e-10	1e-10	17	26	26	brain_cerebellar_hemisphere	1	11806096	248935536
9	MFN2	6.13554	2.51416	8.48725e-10	0.037244	0.5	1e-10	1e-10	42	44	44	brain_cerebellar_hemisphere	1	11980181	248935536
9	PLOD1	-6.01959	-37.5649	1.74859e-09	0.000142946	0.5	1e-10	1e-10	12	13	13	brain_cerebellar_hemisphere	1	11934205	248935536
9	TARDBP	5.38701	25.596	7.164e-08	0.000294805	0.5	1e-10	1e-10	1	1	1	brain_cerebellar_hemisphere	1	11012344	248935536
9	CLCN6	6.95609	55.2613	3.49846e-12	0.000547943	0.5	1e-10	1e-10	13	23	23	brain_cerebellum	1	11806096	248935536
9	MTHFR	-6.44888	-3.82041	1.12677e-10	0.0810223	0.5	1e-10	1e-10	42	48	48	brain_cerebellum	1	11785723	248935536
9	KIAA2013	6.34101	76.44	2.28271e-10	3.95746e-05	0.5	1e-10	1e-10	13	20	20	brain_cerebellum	1	11919591	248935536
9	MFN2	5.76757	2.71525	8.04219e-09	0.0301765	0.5	1e-10	1e-10	42	44	44	brain_cerebellum	1	11980181	248935536
9	FBXO2	-5.59888	-1.87705	2.1574e-08	0.172386	0.5	1e-10	1e-10	23	24	24	brain_cerebellum	1	11637018	248935536
9	TARDBP	5.38701	27.1196	7.164e-08	0.000262611	0.5	1e-10	1e-10	1	1	1	brain_cerebellum	1	11012344	248935536
9	MTHFR	-6.55812	-14.3943	5.44907e-11	0.00556543	0.5	1e-10	1e-10	21	23	23	brain_cortex	1	11785723	248935536
9	MIIP	-5.88047	-8.57156	4.09095e-09	0.00267109	0.5	1e-10	1e-10	14	16	16	brain_cortex	1	12019466	248935536
9	TARDBP	5.38701	112.312	7.164e-08	1.53119e-05	0.5	1e-10	1e-10	1	1	1	brain_cortex	1	11012344	248935536
9	KIAA2013	6.35074	11.5474	2.14281e-10	0.0017892	0.5	1e-10	1e-10	22	28	28	brain_frontal_cortex_BA10	1	11919591	248935536
9	TARDBP	5.38701	46.1954	7.164e-08	9.05072e-05	0.5	1e-10	1e-10	1	1	1	brain_frontal_cortex_BA11	1	11012344	248935536
9	MTHFR	-6.39558	-20.6724	1.59936e-10	0.00249395	0.5	1e-10	1e-10	17	17	17	brain_frontal_cortex_BA13	1	11785723	248935536
9	MTHFR	-6.35363	-26.0756	2.10286e-10	0.00148872	0.5	1e-10	1e-10	10	10	10	brain_hippocampus	1	11785723	248935536
9	KIAA2013	5.79572	8.29216	6.80304e-09	0.00293095	0.5	1e-10	1e-10	34	41	41	brain_hippocampus	1	11919591	248935536
9	MIIP	-5.61172	-7.51128	2.00322e-08	0.00362916	0.5	1e-10	1e-10	13	14	14	brain_hippocampus	1	12019466	248935536
9	TARDBP	5.38701	40.1689	7.164e-08	0.000119702	0.5	1e-10	1e-10	1	1	1	brain_hippocampus	1	11012344	248935536
9	TARDBP	5.38701	33.4024	7.164e-08	0.00017311	0.5	1e-10	1e-10	1	1	1	brain_hippocampus	1	11012344	248935536
9	CLCN6	-6.83526	-49.4563	8.18587e-12	0.000729583	0.5	1e-10	1e-10	16	16	16	brain_nucleus_accumbens_basal_ganglia	1	11806096	248935536
9	MTHFR	-6.34751	-14.2916	2.18832e-10	0.00503131	0.5	1e-10	1e-10	23	25	25	brain_nucleus_accumbens_basal_ganglia	1	11785723	248935536
9	TNFRSF8	5.59401	14.2703	2.21884e-08	0.00209504	0.5	1e-10	1e-10	29	31	32	brain_nucleus_accumbens_basal_ganglia	1	12063303	248935536
9	TARDBP	5.38701	1304.94	7.164e-08	1.13422e-07	0.5	1e-10	1e-10	1	1	1	brain_nucleus_accumbens_basal_ganglia	1	11012344	248935536
9	CLCN6	-7.01103	-302.187	2.36562e-12	1.79074e-05	0.5	1e-10	1e-10	11	11	11	brain_putamen_basal_ganglia	1	11806096	248935536
9	TARDBP	5.38701	57.1031	7.164e-08	5.92326e-05	0.5	1e-10	1e-10	1	1	1	brain_putamen_basal_ganglia	1	11012344	248935536
9	MTHFR	-6.82749	-7.46494	8.6412e-12	0.025219	0.5	1e-10	1e-10	37	42	42	cells_ebv-transformed_lymphocytes	1	11785723	248935536
9	CLCN6	-6.02423	-100.327	1.69919e-09	0.000169865	0.5	1e-10	1e-10	16	17	17	cells_ebv-transformed_lymphocytes	1	11806096	248935536
9	KIAA2013	-5.91282	-4.25713	3.36304e-09	0.00998297	0.5	1e-10	1e-10	35	45	45	cells_ebv-transformed_lymphocytes	1	11919591	248935536
9	TARDBP	5.38701	178.967	7.164e-08	6.0302e-06	0.5	1e-10	1e-10	1	1	1	cells_ebv-transformed_lymphocytes	1	11012344	248935536
9	MTHFR	-6.96448	-10.7108	3.29627e-12	0.0119931	0.5	1e-10	1e-10	32	38	38	cells_transformed_fibroblasts	1	11785723	248935536
9	CLCN6	-6.95218	-110.682	3.59685e-12	0.000150946	0.5	1e-10	1e-10	13	16	16	cells_transformed_fibroblasts	1	11806096	248935536
9	KIAA2013	6.83803	4.67598	8.029e-12	0.0123077	0.5	1e-10	1e-10	49	61	61	cells_transformed_fibroblasts	1	11919591	248935536
9	CLCN6	-6.76392	-85.9938	1.34307e-11	0.000250714	0.5	1e-10	1e-10	13	22	22	cells_transformed_fibroblasts	1	11806096	248935536
9	MTHFR	-6.06277	-3.65316	1.33794e-09	0.0716641	0.5	1e-10	1e-10	45	51	51	cells_transformed_fibroblasts	1	11785723	248935536
9	MFN2	5.96671	1.00185	2.42083e-09	0.224941	0.5	1e-10	1e-10	42	44	44	cells_transformed_fibroblasts	1	11980181	248935536
9	MFN2	5.93786	1.06772	2.8876e-09	0.192639	0.5	1e-10	1e-10	43	45	45	cells_transformed_fibroblasts	1	11980181	248935536
9	C1orf127	-5.62243	-153.422	1.88289e-08	8.27445e-06	0.5	1e-10	1e-10	5	5	5	cells_transformed_fibroblasts	1	10946471	248935536
9	TARDBP	-5.38701	-5010.08	7.164e-08	7.69468e-09	0.5	1e-10	1e-10	1	1	1	cells_transformed_fibroblasts	1	11012344	248935536
9	TARDBP	5.38701	82.3043	7.164e-08	2.85124e-05	0.5	1e-10	1e-10	1	1	1	cells_transformed_fibroblasts	1	11012344	248935536
9	KIAA2013	-7.00669	-2.6244	2.44029e-12	0.0410675	0.5	1e-10	1e-10	44	52	52	colon_sigmoid	1	11919591	248935536
9	CLCN6	-6.87489	-44.2273	6.20362e-12	0.000924756	0.5	1e-10	1e-10	15	25	25	colon_sigmoid	1	11806096	248935536
9	MTHFR	-6.83599	-4.37413	8.14424e-12	0.0611634	0.5	1e-10	1e-10	36	40	40	colon_sigmoid	1	11785723	248935536
9	TARDBP	-5.38701	-112.798	7.164e-08	1.51803e-05	0.5	1e-10	1e-10	1	1	1	colon_sigmoid	1	11012344	248935536
9	PLOD1	-5.34014	-3.74241	9.28738e-08	0.0108812	0.5	1e-10	1e-10	22	25	25	colon_sigmoid	1	11934205	248935536
9	MTHFR	-6.92741	-9.78737	4.28628e-12	0.0131526	0.5	1e-10	1e-10	40	42	42	colon_transverse	1	11785723	248935536
9	CLCN6	-6.74964	-87.0213	1.48213e-11	0.000193204	0.5	1e-10	1e-10	16	25	25	colon_transverse	1	11806096	248935536
9	MFN2	6.06701	0.933354	1.30317e-09	0.226882	0.5	1e-10	1e-10	44	46	46	colon_transverse	1	11980181	248935536
9	TARDBP	-5.38701	-72.7221	7.164e-08	3.65213e-05	0.5	1e-10	1e-10	1	1	1	colon_transverse	1	11012344	248935536
9	MTHFR	-7.83604	-9.82175	4.64993e-15	0.0159717	0.5	1e-10	1e-10	44	48	48	esophagus_gastroesophageal_junction	1	11785723	248935536
9	CLCN6	-6.8995	-37.251	5.2187e-12	0.00132977	0.5	1e-10	1e-10	16	25	25	esophagus_gastroesophageal_junction	1	11806096	248935536
9	KIAA2013	-6.77443	-4.14037	1.24901e-11	0.0145785	0.5	1e-10	1e-10	39	50	50	esophagus_gastroesophageal_junction	1	11919591	248935536
9	TARDBP	-5.38701	-1174.95	7.164e-08	1.39908e-07	0.5	1e-10	1e-10	1	1	1	esophagus_gastroesophageal_junction	1	11012344	248935536
9	MIIP	5.35175	21.9443	8.71076e-08	0.000305279	0.5	1e-10	1e-10	11	13	13	esophagus_gastroesophageal_junction	1	12019466	248935536
9	TNFRSF1B	7.05393	22.0206	1.73937e-12	0.00236768	0.5	1e-10	1e-10	11	13	14	esophagus_mucosa	1	12166991	248935536
9	MFN2	6.41635	0.727972	1.39585e-10	0.436207	0.5	1e-10	1e-10	44	46	46	esophagus_mucosa	1	11980181	248935536
9	MTHFR	-5.89762	-8.5074	3.68779e-09	0.0140815	0.5	1e-10	1e-10	40	45	45	esophagus_mucosa	1	11785723	248935536
9	PLOD1	-5.81414	-10.1801	6.09446e-09	0.00171495	0.5	1e-10	1e-10	21	24	24	esophagus_mucosa	1	11934205	248935536
9	TARDBP	5.38701	84.3661	7.164e-08	2.71358e-05	0.5	1e-10	1e-10	1	1	1	esophagus_mucosa	1	11012344	248935536
9	CLCN6	-6.96712	-100.705	3.23502e-12	0.000180144	0.5	1e-10	1e-10	15	25	25	esophagus_muscularis	1	11806096	248935536
9	MTHFR	-6.39408	-6.37031	1.61515e-10	0.0267149	0.5	1e-10	1e-10	40	46	46	esophagus_muscularis	1	11785723	248935536
9	KIAA2013	-5.61897	-3.49408	1.92101e-08	0.0133729	0.5	1e-10	1e-10	41	50	50	esophagus_muscularis	1	11919591	248935536
9	MIIP	-5.81121	-20.9805	6.20241e-09	0.000392119	0.5	1e-10	1e-10	12	14	14	heart_atrial_appendage	1	12019466	248935536
9	MFN2	5.74849	0.337275	9.00444e-09	1.82912	0.5	1e-10	1e-10	44	46	46	heart_atrial_appendage	1	11980181	248935536
9	TARDBP	5.38701	110.699	7.164e-08	1.57613e-05	0.5	1e-10	1e-10	1	1	1	heart_atrial_appendage	1	11012344	248935536
9	MTRR	-6.3681	-77.8257	1.91378e-10	4.80671e-05	0.5	1e-10	1e-10	3	3	3	heart_left_ventricle	5	7851186	181292407
9	MIIP	-5.84417	-4.502	5.09098e-09	0.00927638	0.5	1e-10	1e-10	13	15	15	heart_left_ventricle	1	12019466	248935536
9	KIAA2013	-5.65632	-4.35547	1.5465e-08	0.00869022	0.5	1e-10	1e-10	48	55	55	heart_left_ventricle	1	11919591	248935536
9	TARDBP	-5.38701	-77.1169	7.164e-08	3.24773e-05	0.5	1e-10	1e-10	1	1	1	heart_left_ventricle	1	11012344	248935536
9	KIAA2013	-7.16407	-1.87442	7.83178e-13	0.0829249	0.5	1e-10	1e-10	52	66	66	liver	1	11919591	248935536
9	CLCN6	-6.9312	-96.2572	4.17289e-12	0.000206387	0.5	1e-10	1e-10	16	23	23	liver	1	11806096	248935536
9	TARDBP	-5.38701	-50.587	7.164e-08	7.54749e-05	0.5	1e-10	1e-10	1	1	1	liver	1	11012344	248935536
9	MTHFR	-6.10376	-4.56832	1.03605e-09	0.0454364	0.5	1e-10	1e-10	46	52	52	lung	1	11785723	248935536
9	MFN2	5.84301	0.995531	5.12647e-09	0.210558	0.5	1e-10	1e-10	44	46	46	lung	1	11980181	248935536
9	MIIP	5.51265	9.65354	3.53466e-08	0.00184472	0.5	1e-10	1e-10	13	15	15	lung	1	12019466	248935536
9	TARDBP	-5.38701	-114.713	7.164e-08	1.46777e-05	0.5	1e-10	1e-10	1	1	1	lung	1	11012344	248935536
9	MTHFR	-6.68352	-7.72394	2.33262e-11	0.0212554	0.5	1e-10	1e-10	46	52	52	muscle_skeletal	1	11785723	248935536
9	MIIP	-5.99843	-13.0108	1.99233e-09	0.00127801	0.5	1e-10	1e-10	13	15	15	muscle_skeletal	1	12019466	248935536
9	MFN2	5.87377	0.567494	4.25996e-09	0.664677	0.5	1e-10	1e-10	44	46	46	muscle_skeletal	1	11980181	248935536
9	PLOD1	-5.61134	-6.90244	2.00768e-08	0.00368946	0.5	1e-10	1e-10	21	24	24	muscle_skeletal	1	11934205	248935536
9	TARDBP	-5.38701	-47.9641	7.164e-08	8.39551e-05	0.5	1e-10	1e-10	1	1	1	muscle_skeletal	1	11012344	248935536
9	KIAA2013	-7.25713	-12.9871	3.95399e-13	0.00173232	0.5	1e-10	1e-10	47	60	60	nerve_tibial	1	11919591	248935536
9	MTHFR	-6.33341	-4.47976	2.39797e-10	0.0536597	0.5	1e-10	1e-10	44	50	50	nerve_tibial	1	11785723	248935536
9	CLCN6	-6.15343	-112.323	7.58233e-10	0.000145107	0.5	1e-10	1e-10	13	20	20	nerve_tibial	1	11806096	248935536
9	MIIP	-5.39702	-6.00703	6.77555e-08	0.00505002	0.5	1e-10	1e-10	14	16	16	nerve_tibial	1	12019466	248935536
9	TARDBP	-5.38701	-174.78	7.164e-08	6.3226e-06	0.5	1e-10	1e-10	1	1	1	nerve_tibial	1	11012344	248935536
9	MTHFR	-6.83929	-10.5947	7.95849e-12	0.011211	0.5	1e-10	1e-10	41	43	43	pancreas	1	11785723	248935536
9	CLCN6	-5.93919	-216.662	2.86433e-09	2.72975e-05	0.5	1e-10	1e-10	15	17	17	pancreas	1	11806096	248935536
9	KIAA2013	-5.92202	-3.0505	3.18013e-09	0.0189629	0.5	1e-10	1e-10	40	51	51	pancreas	1	11919591	248935536
9	MIIP	-5.84674	-6.73136	5.01287e-09	0.00461323	0.5	1e-10	1e-10	12	14	14	pancreas	1	12019466	248935536
9	TARDBP	-5.38701	-110.607	7.164e-08	1.57876e-05	0.5	1e-10	1e-10	1	1	1	pancreas	1	11012344	248935536
9	MTHFR	-7.9489	-8.55448	1.88171e-15	0.0176889	0.5	1e-10	1e-10	35	40	40	pituitary	1	11785723	248935536
9	CLCN6	6.79171	20.3703	1.1081e-11	0.00444273	0.5	1e-10	1e-10	15	25	25	pituitary	1	11806096	248935536
9	MFN2	5.39174	2.20291	6.97776e-08	0.0399492	0.5	1e-10	1e-10	36	38	38	pituitary	1	11980181	248935536
9	TARDBP	5.38701	19.6218	7.164e-08	0.000501653	0.5	1e-10	1e-10	1	1	1	pituitary	1	11012344	248935536
9	C1orf158	5.3458	7572.39	9.00209e-08	3.36688e-09	0.5	1e-10	1e-10	2	2	2	pituitary	1	12746200	248935536
9	C1orf158	5.3458	7572.39	9.00209e-08	3.36688e-09	0.5	1e-10	1e-10	2	2	2	pituitary	1	12746200	248935536
9	TARDBP	5.38701	342.037	7.164e-08	1.65095e-06	0.5	1e-10	1e-10	1	1	1	prostate	1	11012344	248935536
9	MTHFR	-7.0185	-7.93146	2.2427e-12	0.0214566	0.5	1e-10	1e-10	37	43	43	skin_not_sun_exposed_suprapubic	1	11785723	248935536
9	KIAA2013	-6.85245	-2.83523	7.25951e-12	0.0345214	0.5	1e-10	1e-10	47	61	61	skin_not_sun_exposed_suprapubic	1	11919591	248935536
9	CLCN6	-6.60877	-125.788	3.87524e-11	0.000111049	0.5	1e-10	1e-10	14	15	15	skin_not_sun_exposed_suprapubic	1	11806096	248935536
9	MFN2	5.89571	1.79616	3.73073e-09	0.0612705	0.5	1e-10	1e-10	43	45	45	skin_not_sun_exposed_suprapubic	1	11980181	248935536
9	TARDBP	-5.38701	-155.981	7.164e-08	7.93848e-06	0.5	1e-10	1e-10	1	1	1	skin_not_sun_exposed_suprapubic	1	11012344	248935536
9	CLCN6	-7.09509	-118.386	1.29269e-12	0.000131036	0.5	1e-10	1e-10	17	23	23	skin_sun_exposed_lower_leg	1	11806096	248935536
9	MTHFR	-6.84607	-6.48631	7.59066e-12	0.0297094	0.5	1e-10	1e-10	45	51	51	skin_sun_exposed_lower_leg	1	11785723	248935536
9	KIAA2013	-6.5682	-3.99653	5.09276e-11	0.015887	0.5	1e-10	1e-10	47	61	61	skin_sun_exposed_lower_leg	1	11919591	248935536
9	MFN2	6.27098	1.32296	3.58777e-10	0.123548	0.5	1e-10	1e-10	44	46	46	skin_sun_exposed_lower_leg	1	11980181	248935536
9	TARDBP	-5.38701	-874.143	7.164e-08	2.52763e-07	0.5	1e-10	1e-10	1	1	1	skin_sun_exposed_lower_leg	1	11012344	248935536
9	CLCN6	6.56915	65.3711	5.06031e-11	0.00040113	0.5	1e-10	1e-10	16	25	25	small_intestine_terminal_ileum	1	11806096	248935536
9	MTHFR	-6.1908	-3.3017	5.98587e-10	0.0907495	0.5	1e-10	1e-10	30	36	36	small_intestine_terminal_ileum	1	11785723	248935536
9	MIIP	6.05533	6.61434	1.4013e-09	0.00446543	0.5	1e-10	1e-10	12	13	13	small_intestine_terminal_ileum	1	12019466	248935536
9	TARDBP	-5.38701	-350.818	7.164e-08	1.56934e-06	0.5	1e-10	1e-10	1	1	1	small_intestine_terminal_ileum	1	11012344	248935536
9	KIAA2013	7.2245	7.4852	5.02943e-13	0.00544985	0.5	1e-10	1e-10	45	52	52	spleen	1	11919591	248935536
9	MFN2	5.98079	0.763423	2.22059e-09	0.362804	0.5	1e-10	1e-10	43	45	45	spleen	1	11980181	248935536
9	MIIP	5.91947	1.58183	3.22979e-09	0.0772605	0.5	1e-10	1e-10	13	15	15	spleen	1	12019466	248935536
9	MTHFR	-5.90467	-4.65554	3.5336e-09	0.043487	0.5	1e-10	1e-10	34	39	39	spleen	1	11785723	248935536
9	CLCN6	-5.86462	-197.569	4.5015e-09	4.20627e-05	0.5	1e-10	1e-10	7	17	17	spleen	1	11806096	248935536
9	TARDBP	-5.38701	-84.3563	7.164e-08	2.71422e-05	0.5	1e-10	1e-10	1	1	1	spleen	1	11012344	248935536
9	CLCN6	6.83895	188.405	7.97731e-12	4.27957e-05	0.5	1e-10	1e-10	7	17	17	stomach	1	11806096	248935536
9	KIAA2013	5.97176	5.51036	2.34705e-09	0.00613049	0.5	1e-10	1e-10	40	48	48	stomach	1	11919591	248935536
9	MTHFR	-5.79662	-6.78569	6.76649e-09	0.0201348	0.5	1e-10	1e-10	44	50	50	stomach	1	11785723	248935536
9	MFN2	5.60386	1.56612	2.09628e-08	0.0732785	0.5	1e-10	1e-10	43	45	45	stomach	1	11980181	248935536
9	TARDBP	-5.38701	-91.7214	7.164e-08	2.29583e-05	0.5	1e-10	1e-10	1	1	1	stomach	1	11012344	248935536
9	MTHFR	-6.17908	-4.68325	6.44772e-10	0.0442997	0.5	1e-10	1e-10	43	45	45	thyroid	1	11785723	248935536
9	KIAA2013	-5.8486	-7.05608	4.95738e-09	0.00405195	0.5	1e-10	1e-10	43	56	56	thyroid	1	11919591	248935536
9	PLOD1	-5.40197	-2.90016	6.59142e-08	0.0184644	0.5	1e-10	1e-10	23	25	25	thyroid	1	11934205	248935536
9	TARDBP	-5.38701	-289.942	7.164e-08	2.29751e-06	0.5	1e-10	1e-10	1	1	1	thyroid	1	11012344	248935536
9	KIAA2013	7.1147	0.347364	1.12159e-12	2.30068	0.5	1e-10	1e-10	53	67	67	whole_blood	1	11919591	248935536
9	MTHFR	-6.36498	-8.85373	1.9531e-10	0.015118	0.5	1e-10	1e-10	39	43	43	whole_blood	1	11785723	248935536
9	MFN2	6.01827	0.131756	1.76296e-09	12.3315	0.5	1e-10	1e-10	44	46	46	whole_blood	1	11980181	248935536
9	MIIP	6.01547	0.276856	1.79371e-09	2.61722	0.5	1e-10	1e-10	14	16	16	whole_blood	1	12019466	248935536
9	PLOD1	5.90498	0.719439	3.52696e-09	0.361191	0.5	1e-10	1e-10	22	25	25	whole_blood	1	11934205	248935536
9	TNFRSF8	-5.5721	-11.5211	2.51693e-08	0.0025283	0.5	1e-10	1e-10	35	40	44	whole_blood	1	12063303	248935536
9	MASP2	5.39545	850.95	6.83508e-08	6.54555e-07	0.5	1e-10	1e-10	2	2	2	whole_blood	1	11026523	248935536
9	TARDBP	-5.38701	-191.281	7.164e-08	5.27881e-06	0.5	1e-10	1e-10	1	1	1	whole_blood	1	11012344	248935536
10	TREH	-6.16196	-48.6071	7.18478e-10	8.23689e-05	0.5	1e-10	1e-10	17	27	29	adipose_subcutaneous	11	118657316	135075872
10	RC3H2	-9.83261	-3241.66	8.14786e-23	6.44487e-08	0.5	1e-10	1e-10	2	2	2	colon_sigmoid	9	122844556	138220577
10	TREH	7.01736	13.2358	2.26094e-12	0.00146299	0.5	1e-10	1e-10	31	38	40	colon_transverse	11	118657316	135075872
10	NBEAL1	-5.3766	-1314.14	7.59073e-08	8.46478e-08	0.5	1e-10	1e-10	2	4	4	spleen	2	203014608	242181957
10	NBEAL1	-5.3766	-1314.14	7.59073e-08	8.46478e-08	0.5	1e-10	1e-10	2	4	4	spleen	2	203014608	242181957
11	RELT	6.07908	4419.59	1.20871e-09	1.67603e-08	0.5	1e-10	1e-10	4	6	6	muscle_skeletal	11	73376399	135075872
12	ZNF175	-5.62195	-13.4517	1.88812e-08	0.000277793	0.5	1e-10	1e-10	31	37	38	brain_anterior_cingulate_cortex_BA32	19	51571283	58590604
12	ZNF175	-5.62828	-2.13704	1.82011e-08	0.0125267	0.5	1e-10	1e-10	48	57	59	brain_cerebellum	19	51571283	58590604
12	ZNF175	-5.60494	-2.8957	2.08327e-08	0.00572935	0.5	1e-10	1e-10	51	59	61	nerve_tibial	19	51571283	58590604
12	TMEM167A	-6.77876	-595.796	1.21209e-11	4.02711e-07	0.5	1e-10	1e-10	7	8	10	pituitary	5	83052846	181292407
12	ZNF175	-5.76729	-3.47629	8.05563e-09	0.00565637	0.5	1e-10	1e-10	41	44	45	pituitary	19	51571283	58590604
12	ZNF175	-5.76215	-3.12121	8.30473e-09	0.00648398	0.5	1e-10	1e-10	45	52	54	small_intestine_terminal_ileum	19	51571283	58590604
12	ZNF175	-5.73489	-3.55961	9.75737e-09	0.00439277	0.5	1e-10	1e-10	49	57	59	thyroid	19	51571283	58590604
13	BLCAP	-5.68997	-25.0571	1.27062e-08	0.000106823	0.5	1e-10	1e-10	6	6	6	liver	20	37492472	64331539
14	SLC39A1	5.57321	578.239	2.50085e-08	1.29294e-06	0.5	1e-10	1e-10	6	8	8	brain_putamen_basal_ganglia	1	153959099	248935536
15	VGLL3	5.51373	49886.6	3.51311e-08	1.20501e-10	0.5	1e-10	1e-10	3	3	3	pituitary	3	86876388	198043090
16	MTMR14	-5.37095	-1062.83	7.83221e-08	3.31321e-07	0.5	1e-10	1e-10	2	2	2	heart_left_ventricle	3	9649433	198043090
16	MTMR14	5.36871	86.4212	7.93034e-08	5.00789e-05	0.5	1e-10	1e-10	2	3	3	whole_blood	3	9649433	198043090
17	RC3H2	-5.54979	-1789.12	2.86009e-08	6.44487e-08	0.5	1e-10	1e-10	2	2	2	colon_sigmoid	9	122844556	138220577
17	TM7SF2	5.6516	1.68113	1.58965e-08	0.116386	0.5	1e-10	1e-10	8	9	9	pancreas	11	65111845	135075872
19	RELT	-5.52606	-4359.3	3.27507e-08	1.67603e-08	0.5	1e-10	1e-10	4	6	6	muscle_skeletal	11	73376399	135075872
20	RELT	-8.23891	-8875.36	1.73787e-16	1.67603e-08	0.5	1e-10	1e-10	4	6	6	muscle_skeletal	11	73376399	135075872
21	RC3H2	7.94346	4317.11	1.96616e-15	6.44487e-08	0.5	1e-10	1e-10	2	2	2	colon_sigmoid	9	122844556	138220577
22	LATS1	-5.65826	-826.742	1.52916e-08	1.76869e-07	0.5	1e-10	1e-10	15	17	17	cells_transformed_fibroblasts	6	149658153	170612672
22	RELT	8.30816	5863.08	9.71959e-17	1.67603e-08	0.5	1e-10	1e-10	4	6	6	muscle_skeletal	11	73376399	135075872
23	TREH	-5.92389	-8.18101	3.14404e-09	0.00146299	0.5	1e-10	1e-10	31	38	40	colon_transverse	11	118657316	135075872
24	ZSCAN31	5.84711	1.24245	5.00182e-09	0.0300335	0.5	1e-10	1e-10	103	154	174	esophagus_mucosa	6	28324693	170612672
24	ZSCAN31	6.01445	0.239231	1.80494e-09	0.764413	0.5	1e-10	1e-10	128	206	229	thyroid	6	28324693	170612672
24	TSG101	-6.0775	-965.355	1.22072e-09	5.69878e-08	0.5	1e-10	1e-10	14	14	14	whole_blood	11	18468336	135075872
25	RC3H2	-7.8902	-3695.81	3.01691e-15	6.44487e-08	0.5	1e-10	1e-10	2	2	2	colon_sigmoid	9	122844556	138220577
25	TREH	-5.86478	-12.582	4.49731e-09	0.00146299	0.5	1e-10	1e-10	31	38	40	colon_transverse	11	118657316	135075872
25	ATP5L	5.4827	181.461	4.18888e-08	1.30643e-05	0.5	1e-10	1e-10	4	4	4	nerve_tibial	0	0	0
26	SLC39A1	6.41626	917.838	1.39662e-10	1.29294e-06	0.5	1e-10	1e-10	6	8	8	brain_putamen_basal_ganglia	1	153959099	248935536
26	SLC39A1	6.41626	917.838	1.39662e-10	1.29294e-06	0.5	1e-10	1e-10	6	8	8	brain_putamen_basal_ganglia	1	153959099	248935536
26	TSG101	8.15405	3131.84	3.51932e-16	5.69878e-08	0.5	1e-10	1e-10	14	14	14	whole_blood	11	18468336	135075872
27	RELT	-5.83769	-5710.56	5.29293e-09	1.67603e-08	0.5	1e-10	1e-10	4	6	6	muscle_skeletal	11	73376399	135075872
27	NUP188	5.34021	1704.58	9.2841e-08	6.76101e-08	0.5	1e-10	1e-10	4	4	4	muscle_skeletal	9	128947699	138220577
27	KCNJ13	6.32697	190.964	2.50028e-10	7.78157e-06	0.5	1e-10	1e-10	13	13	13	stomach	2	232765802	242181957
28	GNG7	-5.88763	-80.6876	3.91775e-09	1.39363e-05	0.5	1e-10	1e-10	7	7	7	artery_coronary	19	2511219	58590604
29	C3orf58	5.51673	25282.2	3.45364e-08	2.85786e-10	0.5	1e-10	1e-10	5	5	5	muscle_skeletal	0	0	0
30	PRPF3	-6.15376	-44.8668	7.56682e-10	0.000100843	0.5	1e-10	1e-10	35	37	38	artery_aorta	1	150321479	248935536
30	RC3H2	6.58929	2613.79	4.41946e-11	6.44487e-08	0.5	1e-10	1e-10	2	2	2	colon_sigmoid	9	122844556	138220577
30	TSG101	-5.74032	-1701.52	9.44992e-09	5.69878e-08	0.5	1e-10	1e-10	14	14	14	whole_blood	11	18468336	135075872
